# Supplementary material for: Physical Exercise Induces Significant Changes in Immunoglobulin G N-Glycan Composition in a Previously Inactive, Overweight Population
Source: Biomolecules. 2023 Apr 27;13(5):762. doi: 10.3390/biom13050762 (PMC10216199; doi:10.3390/biom13050762)
Supplement: Supplementary file 1 [file biomolecules-13-00762-s001.zip]

Archive with 1 entries (1 files):
- biomolecules-2337978-supplementary.pdf
